# Supplementary material for: Antigen Unmasking Is Required to Clinically Assess Levels and Localisation Patterns of Phospholipase C Zeta in Human Sperm
Source: Pharmaceuticals (Basel). 2023 Jan 28;16(2):198. doi: 10.3390/ph16020198 (PMC9962097; doi:10.3390/ph16020198)
Supplement: Supplementary file 1 [file pharmaceuticals-16-00198-s001.zip]

Archive with 1 entries (1 files):
- pharmaceuticals-2118778-supplementary.pdf
